# Supplementary material for: Associations of genome-wide structural variations with phenotypic differences in cross-bred Eurasian pigs
Source: J Anim Sci Biotechnol. 2023 Oct 7;14:136. doi: 10.1186/s40104-023-00929-x (PMC10559557; doi:10.1186/s40104-023-00929-x)
Supplement: Supplementary file 1 — Additional file 1: Table S1. Sample information. Table S2. TE reference sequence. Table S3. Primers for 1–10 Mb SV validation. Table S4. Primers for SV genotype accuracy validation. Table S5. Number of all SV types identified per individual. Table S6. SV distribution for different length ranges. Table S7. Information on SV loci annotated as HIGH impact. Table S8. Top 5% fixed index (FST) statistics based on Weir and Cockerham. Table S9. Primers for significant loci of skeletal-related traits. [file 40104_2023_929_MOESM1_ESM.xlsx]

## Sheet: Table S1
Table S1 Sample information
Breed	ID	Depth	SRA number
Large White	LW1	40.0468	-
Large White	LW2	31.6942	-
Large White	LW3	46.1074	-
Large White	LW4	39.8758	-
Large White	LW5	21.5132	ERR4336881
Large White	LW6	21.6684	ERR4336882
Large White	LW7	26.1368	ERR4336883
Large White	LW8	24.8526	ERR4336885
Large White	LW9	19.7742	ERR4336889
Large White	LW10	23.2426	ERR4336897
Large White	LW11	25.2468	ERR4336902
Large White	LW12	26.8589	ERR4336903
Large White	LW13	20.0963	ERR4336911
Large White	LW14	17.7337	ERR4336919
Large White	LW15	18.4026	ERR4336922
Min	M1	40.8189	-
Min	M2	38.9868	-
Min	M3	34.2084	-
Min	M4	43.1863	-
Min	M5	47.5232	-
Min	M6	43.0758	-
Min	M7	44.0684	-
Min	M8	44.0989	-
Min	M9	45.6226	-
Min	M10	44.2995	-
Min	M11	45.2916	-
Min	M12	42.2774	-
Min	M13	46.3121	-
Min	M14	48.2705	-
Min	M15	44.7158	-

## Sheet: Table S2
Table S2 TE reference sequence
ERV	GTTTGGTGCGTTGGCCGGGAAACCCGCGACTACCCCTCACACCCGAGAACCGACTTGGAGGTAAAGGGATCCCCTTTGGAACGTGTGAGTATGTGTGTCGGCTGGCGTCTCTGTTCTGAGTGTCTGTTTTCGGTGATGCGCGCTTTCGGTTTGCAGCTGTCCTCTCAGACCGTAAGGACTGGGGGACTGTGATCAGCAGACGTGCTAGGAGGATCACAGGCTGCCGCCCTGGGGGACGCCCCGGGAGGTGGGGAGAGCCAGGGACGCCTGGTGGTCTCCTTCTGTCGGTCAGAGGACCGAGTTCTGTTGTTGAAGCGAAAGCTTCCCCCTCCGCGGCCGTCCGACTCTTTTGCCTGCTTGTGGAAGACGCGGACGGGTCGCGTGTGTCTGGATCTGTTG…
LINE	ATGAAGAAGCTGAGAAACCACCCCCAGTCAAACCAACAGGAGAACTCACCTAAAACAGTCAACAATGAAACAGATCTCTGCAGTCTGACAGACCTGGAGTTCAAAAGAGAAATAGTGAAAATACTGAAGGAATTAAGAGAAGATATGAACAGTAATGCAGATACCCTCAGAAAGGAACTAGAAAATATAAGGAGGAGCCAAGAAAAACTAGAACATTCATTTGCAGAGATACAAACTGAACTAAGGGCAGTAAAAACCAGAATGAATAATGCAGAAGAACGAATCAGTGATATGGAAGATAGAATAATGGAAATCACCCAATCAGGTCAGCAGACAGAAAACCAAATCAAAAAACAGGAAAGCAATATAAGAGACCTATGGGATAATATAAAGCGGGCC…
SINE	GGAGTTCCCGTCGTGGCGCAGTGGTTAACGAATCCGACTAGGAACCATGAGGTTGCGGGTTCGGTCCCTGCCCTTGCTCAGTGGGTTAACGATCCGGCGTTGCCGTGAGCTGTGGTGTAGGTTGCAGACGCGGCTCGGATCCCGCGTTGCTGTGGCTCTGGCGTAGGCCGGTGGCTACAGCTCCGATTCGACCCCTAGCCTGGGAACCTCCATATGCCGCGGGAGCGGCCCAAGAAATAGCAACAACAACAACAACAAAAAAGACAAAAAGACCAAAAAAAAAAAAAAAAAAAA

## Sheet: Table S3
Table S3 Primers for 1–10 Mb SV validation
DEL	chr4-5569734-F	CACAGCTGTCTCATGCAACG
	chr4-5569734-R	ATGCGTTTGACTCCAGGACTT
	chr6-9902636-F	GATGATGAACAGAGCAGGCG
	chr6-9902636-R	AAGCCCTACAGTCAAGTCCC
	chr7-48513806-F	TTGGATCCTGCATTGCTGTG
	chr7-48513806-R	TTGGATCCTGCATTGCTGTG
DUP	chr4-3982705-F	GTCATACGCCACCGTGTTCT
	chr4-3982705-R	TACGTTGAATCCAGGCTCGC
	chr14-130592692-F	TGGTCCTGGGTAGTCCTTGA
	chr14-130592692-R	AGGGGCAGCCCAGCATATAA
	chr18-38726890-F	ACCTCGTAGCCACCATTCAA
	chr18-38726890-R	TCCCACAGAGCAGTATCGTT
INV	chr6-10312002-F	TTTCTGCCCAGGGAAGCTAA
	chr6-10312002-R	AGGAAATACACCCCACCCTG
	chr6-75149507-F	ATTGAGTGAAGGACTGTCTTGCT
	chr6-75149507-R	CTGTTCAGGCCTCTACAACCA
	chr10-47899276-F	CTGACTCCAAACCTGGGACC
	chr10-47899276-R	GGCAAATTCCACACCCAACC
	Re-chr6-10312002-F	TTTCTGCCCAGGGAAGCTAA
	Re-chr6-10312002-R	GCTGCAGTCATGACCTAAGC
	Re-chr6-75149507-F	GGCCACAACAGAAACTCCAG
	Re-chr6-75149507-R	GAGGCATGTAGGGGAGATCC
	Re-chr10-54523387-F	TCGCAGATACCAAGAGCCTT
	Re-chr10-54523387-R	GCCTTGCTCAGTGGGTTAAG

## Sheet: Table S4
Table S4 Primers for SV genotype accuracy validation
1_53222635F	GGTTCCTCTGGTTCGTCTCA
1_53222635-R	GGACCTCATTCAGCCTCCTT
2-37234696-F	GAGCCTGAGGAGACATGACA
2-37234696-R	AGTGCCAAATTCCCCTCTGT
3_95868307-F	TTAACCTTGCCAACGTGCTC
3_95868307-R	CCCCAAATACAATGAGGCCC
4_125670186-F	GGAACTACACGCAAAGCACT
4_125670186-R	TGGAAAAGACTGGCTCACTGA
5-34168104-F	GAGAAGCAGACAAAGTGGGC
5-34168104-R	GGACCCACCCCATCAAGTAA
6_34684725-F	CCTCAGACAAGATGCCATGC
6_34684725-R	CCAGCTGTCATTCCACAACC
7-48116284-F	CATTTTGCACCGGGATCTGT
7-48116284-R	GCTTGCCATCTCAACAACCTC
8_38165938-F	TCAGAGAACCCAGGCAATGT
8_38165938-R	AAACAGGGATCCGAGAGTGG
9_81341202-F	TCCTTAACCACTGGCACCAT
9_81341202-R	AAAGAGCCACCAAGCCAAAG
10-22486062-F	AGTGAAGTAAGCCGACAGAGA
10-22486062-R	TGCTTTGGTCTGGTTTTGGT
11_67540065-F	AGGCAAAGTGATGGAGACGA
11_67540065-R	TCCATGGACACTTTGGCTCT
12_45658182-F	GCCCTTGGAAAATACTGCGA
12_45658182-R	GCAAATGGGGCTACGTCAAA
13_6644147-F	CCAACAAGGCATGCTCTCTC
13_6644147-R	CCACCCCACAACACATGAAG
14_122940168-F	AAAGAGCCGATGGTAGGACA
14_122940168-R	CAGGGTGGGATAGTGGTGAA
15-44933190-F	GTGATCTTTAGGCCACATTTGC
15-44933190-R	TGCCTTTCCACAACCCTAAA
16_32994138-F	TGGAGCCACATTCTTACCCA
16_32994138-R	GGTGATCTGCGGCAAATCTT
17_57754742-F	AGTGAGAACGGGAAGAGTGG
17_57754742-R	GCCCCATGAAGCTTTACGAG
18_47571297-F	TGTGTTCCTTCTCTACCCACT
18_47571297-R	CCCAGAAATGCAAAGGACCA
X_122837546-F	CCATTGATCCTTGGTGCCAC
X_122837546-R	CCTGCTTTCTGTCCCCACTA

## Sheet: Table S5
Table S5 Number of all SV types identified per individual
	H1	H2	H3	H5	H6	H7	H8	H10	H12	H13	H14	H15	H17	H18	H19	YPP1571	YPP1572	YPP1573	YPP1574	881	882	883	885	889	897	902	903	911	919	922
DEL	37274	38400	36534	36278	36717	37816	37538	37000	36710	33435	34272	34879	35061	35374	33727	26064	27550	27260	27568	21732	21964	22882	22146	21421	22541	22909	23171	20527	19939	21007
DUP	9371	9607	8638	8459	9003	10333	9365	10434	11559	7994	8197	8153	8692	8647	8523	6441	6728	7016	7065	2879	3002	3098	3031	2647	3084	3115	3373	2604	2322	2655
INV	20331	22887	17881	19542	21314	24781	20523	22890	26885	18112	18739	17731	19042	19737	18613	13168	17885	15063	14874	4769	4579	5627	5240	4601	5284	5688	5700	4001	3776	4356
MEI	22661	22655	22655	22659	22651	22660	22657	22663	22661	22664	22660	22663	22664	22663	22662	22657	22663	22661	22661	22658	22658	22662	22661	22660	22660	22653	22658	22661	22656	22660

## Sheet: Table S6
Table S6 SV distribution for different length ranges
	DEL	DUP	INV	MEI
50–100 bp	13059	3076	54	400
101–500 bp	37460	2045	13991	19775
501–5000 bp	12250	2617	3727	3039
> 5000 bp	5352	4307	1955	44

## Sheet: Table S7
Table S7 Information on SV loci annotated as HIGH impact
DEL_id	DUP_id	INV_id	MEI_id
1_151936660	1_246062983	3_125933790	5_16591319
1_184944727	2_134028	3_125935448	7_52094430
1_203444492	2_778875	5_62226647	12_42736209
1_203445859	2_11307383	5_64158858	13_99755583
1_245962489	2_142460415	5_87266776
1_253947245	3_7720272	5_87273942
1_267964164	4_89132673	5_87274042
2_8703302	4_127182577	5_87277994
2_54215235	6_57822680	6_159297963
2_54247168	6_168659649	7_113609114
2_60369897	7_77089422	9_115867862
2_60371156	7_98771919	10_61288160
2_64677639	12_49390231	12_6633063
2_74323930	14_106132007	13_184894346
2_82665253	X_12238679	14_40222160
2_82665771		17_26737213
2_142359312		18_46208360
3_10671786
3_10681176
3_10681183
3_10681421
3_10682616
3_37555483
3_37567365
3_37575183
3_37585734
3_93629306
3_113565060
3_113590427
3_113593088
3_113594245
3_113597886
3_113597889
3_113601116
3_114617685
3_125929824
3_125934074
3_125935537
3_125943718
3_125953211
4_136304
4_37075906
4_127182584
4_129436963
5_87241597
5_87241597
5_87248247
5_87248247
5_87248247
5_87253136
5_87253136
5_87253136
5_87253136
5_87255358
5_87255358
5_87255358
5_87261757
5_87261757
5_87261757
5_87264246
5_87264247
5_87264247
5_87264247
5_87264685
5_87264685
5_87266901
5_87266903
5_87266903
5_87271575
5_87271575
5_87274279
5_89631786
5_89645093
5_89653166
6_1672424
6_42528727
6_42528727
6_42534236
6_54450528
6_54452336
6_56502599
6_62968638
6_62972657
6_62974155
6_83806858
7_1882871
7_47807911
7_48057204
7_48057204
7_48065191
7_48066587
7_48066587
7_48068302
7_48072943
7_74707486
7_77212132
7_79215177
7_88257500
8_78166957
8_113436564
9_4175531
9_10544191
9_10544191
9_10553638
9_20174069
9_105954351
9_105963818
9_108771871
9_115857804
10_8268365
10_44282286
11_77508277
12_21317350
12_22576912
12_58309592
12_58393945
13_18146171
13_18146175
13_18148482
13_18157253
13_18165718
13_24075914
13_24080845
13_116377798
13_161162628
14_55109208
14_106549450
15_20126346
15_20134120
15_20139322
15_20139322
15_45746507
15_45746967
15_92988788
15_101375817
15_118702359
15_118702817
16_47766735
16_50734962
16_50734965
17_32596696
17_55163477
17_55165453
18_46211918
18_46212290

## Sheet: Table S8
Table S8 Top 5% Fixed Index (FST) statistics based on Weir and Cockerham
Chromosomes	Start	Fst
8	123170908	0.47584
8	81303979	0.47584
9	111921089	0.47584
9	113548077	0.47584
9	117181020	0.47584
9	130363175	0.47584
9	92798126	0.47584
11	28236077	0.475852
11	58969232	0.475852
11	68110036	0.475852
14	121087177	0.475852
15	17439532	0.475852
15	17447772	0.475852
15	43475975	0.475852
2	21332467	0.475852
5	2366821	0.475852
6	91205436	0.475852
10	25523275	0.47645
10	28342239	0.47645
10	37760110	0.47645
10	5052523	0.47645
1	106824896	0.47645
11	28767792	0.47645
11	69695559	0.47645
11	75985215	0.47645
12	22882266	0.47645
1	227463523	0.47645
12	47520043	0.47645
12	47521352	0.47645
12	56707872	0.47645
12	61259865	0.47645
13	132409328	0.47645
13	182942394	0.47645
13	197825157	0.47645
13	25629309	0.47645
14	132728557	0.47645
14	24453855	0.47645
14	5424974	0.47645
15	104549624	0.47645
15	104894649	0.47645
15	121181762	0.47645
1	60342791	0.47645
16	25068022	0.47645
16	5815105	0.47645
16	78408914	0.47645
16	78504652	0.47645
16	78810959	0.47645
17	13739360	0.47645
17	13932910	0.47645
17	57127520	0.47645
18	22475962	0.47645
18	28084404	0.47645
18	28111796	0.47645
18	32577662	0.47645
18	49275640	0.47645
18	49991177	0.47645
23	20581785	0.47645
23	20626542	0.47645
2	55226687	0.47645
2	91363139	0.47645
2	93091785	0.47645
4	116438736	0.47645
4	75923238	0.47645
6	107260760	0.47645
6	10872920	0.47645
6	127543918	0.47645
6	33170918	0.47645
6	6620191	0.47645
6	85764475	0.47645
6	91912515	0.47645
6	91912590	0.47645
6	92821195	0.47645
7	111781286	0.47645
7	111888789	0.47645
7	19232872	0.47645
7	6056725	0.47645
7	80403740	0.47645
7	89484957	0.47645
7	9472442	0.47645
8	37348598	0.47645
8	41054876	0.47645
8	42947147	0.47645
9	117553245	0.47645
9	76540095	0.47645
11	6693530	0.477304
11	67720076	0.477304
1	46172053	0.477304
17	17645615	0.477304
23	108594322	0.477304
4	7973359	0.477304
5	23829035	0.477304
8	41077459	0.477304
9	27122673	0.477304
6	23846533	0.477563
8	63484691	0.477563
23	63891544	0.477981
23	63897580	0.477981
23	63915720	0.477981
18	34004438	0.478022
5	58600725	0.478207
7	77440577	0.478737
8	14407063	0.479057
16	72627730	0.479264
23	124135947	0.479548
23	87815676	0.479784
13	161855897	0.480118
10	12105198	0.480208
12	10005271	0.480208
1	239810435	0.480208
12	58191018	0.480208
17	9622522	0.480208
2	148790053	0.480208
2	45598792	0.480208
4	75091985	0.480208
6	11401567	0.480208
8	55304689	0.480208
9	107037058	0.480208
10	32357429	0.480331
13	130041911	0.480331
13	78647499	0.480331
14	3749813	0.480331
1	6407615	0.480331
16	41444999	0.480331
16	7110314	0.480331
17	40655962	0.480331
18	28121997	0.480331
2	12275652	0.480331
2	53818155	0.480331
2	73703270	0.480331
2	79213616	0.480331
3	48947660	0.480331
3	54093599	0.480331
4	111817322	0.480331
4	116708564	0.480331
4	116710078	0.480331
4	116903205	0.480331
4	117004732	0.480331
4	28221709	0.480331
4	56957233	0.480331
4	56958135	0.480331
4	56958199	0.480331
7	113615296	0.480331
7	116650798	0.480331
7	77226169	0.480331
8	122781513	0.480331
9	92803911	0.480331
9	93191319	0.480331
11	61061643	0.481327
12	37423383	0.481327
15	50482520	0.481327
3	23629818	0.481327
5	6122880	0.481327
6	169131305	0.481327
8	72916773	0.481327
9	35076450	0.481327
10	48412448	0.481399
1	130222132	0.481475
1	140413689	0.481475
11	5381054	0.481475
11	73056940	0.481475
12	45879854	0.481475
12	46150823	0.481475
13	1309039	0.481475
13	140978420	0.481475
13	146631118	0.481475
13	163252959	0.481475
13	22611635	0.481475
13	23306018	0.481475
14	29380048	0.481475
14	75573904	0.481475
16	39317269	0.481475
16	39318547	0.481475
16	72169745	0.481475
16	72380015	0.481475
17	17825684	0.481475
18	22019599	0.481475
18	22022440	0.481475
18	22677466	0.481475
18	27899627	0.481475
18	29951315	0.481475
1	98641816	0.481475
2	75012808	0.481475
3	52737983	0.481475
4	103897416	0.481475
4	49376974	0.481475
4	62052119	0.481475
4	75440860	0.481475
4	85289557	0.481475
6	102931030	0.481475
7	113245168	0.481475
7	113276385	0.481475
8	12878409	0.481475
8	12879571	0.481475
8	77251724	0.481475
9	101735905	0.481475
9	116136306	0.481475
9	26886028	0.481475
9	92510855	0.481475
9	92834006	0.481475
15	1058491	0.482546
6	11858462	0.482546
14	39210502	0.482765
14	39684395	0.482765
8	113605235	0.482765
11	20174552	0.483179
1	153273690	0.483179
12	34082503	0.483179
13	194611964	0.483179
15	4293731	0.483179
2	2134967	0.483179
4	118202844	0.483179
4	119446407	0.483179
4	127804905	0.483179
5	73318202	0.483179
7	12803542	0.483179
7	76988754	0.483179
9	19253150	0.483179
3	116107428	0.483516
3	16840106	0.484026
8	136219792	0.48424
12	50200999	0.484564
16	21043170	0.484564
2	150281500	0.484564
2	78334996	0.484564
2	78954346	0.484564
2	79536057	0.484564
2	79536057	0.484564
5	95420896	0.484564
6	11238040	0.484564
1	140634423	0.484821
23	33077595	0.484821
5	95869926	0.484821
6	9714596	0.484821
8	33611151	0.484821
9	134356786	0.484821
9	91684724	0.484821
4	82658001	0.485852
6	85315279	0.485852
23	109269651	0.486354
23	9391852	0.486354
3	78818821	0.486354
5	97276691	0.486354
6	155697792	0.486354
6	155736655	0.486354
7	3410059	0.486354
6	83901716	0.486453
1	137172823	0.4865
1	141010560	0.4865
15	17454795	0.4865
15	38916056	0.4865
18	29156084	0.4865
2	149789550	0.4865
23	25931505	0.4865
23	8775651	0.4865
2	54828145	0.4865
2	71018057	0.4865
3	55244156	0.4865
4	117212916	0.4865
4	34451384	0.4865
4	92959750	0.4865
5	24284266	0.4865
5	9302586	0.4865
5	96032938	0.4865
7	10242410	0.4865
8	123391517	0.4865
8	39169053	0.4865
8	51561932	0.4865
9	26194628	0.4865
1	28340360	0.486777
15	119379319	0.487041
1	55713928	0.487041
16	19308677	0.487041
23	23278076	0.487041
7	68590006	0.487041
8	119189753	0.487041
9	926937	0.487041
10	52804115	0.487302
1	138692894	0.487302
12	16429113	0.487302
1	221079091	0.487302
1	240071337	0.487302
12	48955201	0.487302
12	48956231	0.487302
1	257920408	0.487302
13	52193012	0.487302
17	47694794	0.487302
2	148444290	0.487302
23	26119072	0.487302
23	26260643	0.487302
2	83429670	0.487302
4	108433996	0.487302
4	59280877	0.487302
4	77921400	0.487302
5	3904440	0.487302
5	4016086	0.487302
6	33144435	0.487302
6	33677552	0.487302
7	108580054	0.487302
7	108641589	0.487302
7	108740097	0.487302
7	110036928	0.487302
7	75484517	0.487302
7	85463518	0.487302
8	80878684	0.487302
9	135664901	0.487302
23	90594212	0.487933
1	116881665	0.487967
12	57818554	0.487967
13	116620703	0.487967
14	22236635	0.487967
14	95921720	0.487967
14	98022411	0.487967
18	49944938	0.487967
1	97769492	0.487967
4	18166507	0.487967
8	137274911	0.487967
8	29540319	0.487967
23	59708504	0.488807
23	63934604	0.488807
23	75237094	0.488807
23	75240506	0.488807
23	75240508	0.488807
5	33835122	0.48892
5	34423803	0.48892
7	50558934	0.48892
16	22818477	0.488926
8	134636600	0.489312
3	20402569	0.489407
14	135191602	0.489652
15	119547839	0.489652
1	71479438	0.489652
8	67303682	0.489652
15	128521805	0.489672
15	3504651	0.489672
17	48681491	0.489672
7	7522707	0.489672
8	11007839	0.489672
9	116516292	0.489672
1	99315543	0.49003
14	27717251	0.490162
14	27717252	0.490162
14	2871046	0.490162
2	12165520	0.490162
23	106910738	0.490162
3	130271852	0.490162
4	125448488	0.490162
6	10846343	0.490162
6	152700268	0.490162
6	155477463	0.490162
6	38829874	0.490162
6	94630313	0.490162
7	84779148	0.490162
8	122117375	0.490162
10	34300656	0.490885
1	43251962	0.490885
1	48894677	0.490885
15	71693297	0.490885
18	33264129	0.490885
3	106974631	0.490885
6	7384654	0.490885
7	14387877	0.490885
8	66461415	0.490885
10	51892038	0.491424
14	132961148	0.491424
15	128745969	0.491424
15	85099848	0.491424
16	62071286	0.491424
16	62133915	0.491424
17	10340939	0.491424
18	12258568	0.491424
3	86960248	0.491424
5	85034994	0.491424
5	88522796	0.491424
6	43988506	0.491424
7	110325479	0.491424
8	71812770	0.491424
8	81235526	0.491424
9	73375342	0.491424
1	122220141	0.491525
1	122825568	0.491525
1	125969524	0.491525
1	133274992	0.491525
1	133530491	0.491525
1	136379741	0.491525
12	42880782	0.491525
1	41032299	0.491525
14	132251489	0.491525
14	135733420	0.491525
14	5741634	0.491525
1	53599240	0.491525
23	107373021	0.491525
23	15344119	0.491525
23	25075208	0.491525
23	25109887	0.491525
23	25175385	0.491525
23	25255923	0.491525
23	25340939	0.491525
23	25461351	0.491525
23	25464281	0.491525
23	25495198	0.491525
23	25564755	0.491525
23	25888577	0.491525
23	25898425	0.491525
23	25944026	0.491525
23	25945257	0.491525
23	27746251	0.491525
23	32576939	0.491525
23	33734211	0.491525
23	34084714	0.491525
23	8374041	0.491525
2	4854558	0.491525
4	126728497	0.491525
4	41899527	0.491525
4	41910452	0.491525
4	42466851	0.491525
4	51263657	0.491525
4	51278405	0.491525
4	52698444	0.491525
4	52698467	0.491525
4	52786726	0.491525
4	53053404	0.491525
4	53055499	0.491525
4	53813411	0.491525
4	62290410	0.491525
5	94146354	0.491525
6	114115792	0.491525
6	115082912	0.491525
6	255150	0.491525
6	267994	0.491525
6	30460637	0.491525
6	36451140	0.491525
6	36454453	0.491525
7	2593519	0.491525
7	30669698	0.491525
7	5999890	0.491525
7	9337271	0.491525
7	9360177	0.491525
8	11100185	0.491525
8	30751064	0.491525
8	37606398	0.491525
8	38254832	0.491525
8	38298085	0.491525
8	38637555	0.491525
8	41322348	0.491525
8	41494219	0.491525
8	42163721	0.491525
8	43832237	0.491525
8	48173165	0.491525
8	48551258	0.491525
8	74991655	0.491525
8	78159685	0.491525
18	50850256	0.491841
2	138693682	0.491841
23	6803605	0.491841
6	22181287	0.491841
8	135962488	0.491841
18	51860374	0.49316
23	107223513	0.49316
2	47612258	0.49316
7	75940285	0.49316
7	76688752	0.49316
10	16868365	0.493168
1	14691729	0.493168
1	181315616	0.493168
14	100343707	0.493168
15	134347248	0.493168
2	146454441	0.493168
23	106100636	0.493168
2	4269902	0.493168
3	113001362	0.493168
8	89759256	0.493168
9	79752910	0.493168
9	79799601	0.493168
13	144626729	0.493337
2	82097197	0.493337
2	82175907	0.493337
4	119971439	0.493337
6	17501628	0.493337
10	37266439	0.493452
11	44877514	0.493452
12	22075672	0.493452
15	135389013	0.493452
17	42166669	0.493452
18	3698973	0.493452
23	105699210	0.493452
23	105700656	0.493452
23	88840728	0.493452
9	100184105	0.493452
14	17901928	0.493697
11	68648526	0.493971
11	68651126	0.493971
1	30673300	0.493971
13	51851474	0.493971
1	43248969	0.493971
15	121869375	0.493971
16	73850181	0.493971
17	24823284	0.493971
18	4562188	0.493971
5	29003560	0.493971
5	33099991	0.493971
6	159600717	0.493971
7	105620643	0.493971
7	10732432	0.493971
8	85365580	0.493971
1	152240229	0.494388
13	195679675	0.494388
14	3466282	0.494388
15	101931290	0.494388
15	102972552	0.494388
15	1743213	0.494388
16	56838710	0.494388
16	6880105	0.494388
17	44240555	0.494388
17	44242236	0.494388
17	49291144	0.494388
18	20432512	0.494388
1	97151192	0.494388
23	88995791	0.494388
3	125590392	0.494388
4	115937407	0.494388
4	88116943	0.494388
7	100044345	0.494388
7	101403830	0.494388
7	103878691	0.494388
7	106316745	0.494388
7	11371323	0.494388
7	116783266	0.494388
7	98144225	0.494388
7	98256724	0.494388
7	98313483	0.494388
8	40952846	0.494388
9	95796674	0.494388
7	113326475	0.494401
10	53755109	0.494728
1	228265081	0.494728
14	46956923	0.494728
1	46068449	0.494728
16	16489448	0.494728
16	57171912	0.494728
16	63648320	0.494728
17	3887224	0.494728
23	106687244	0.494728
2	52665704	0.494728
3	113931927	0.494728
3	34892211	0.494728
5	28769118	0.494728
8	133361762	0.494728
8	133365094	0.494728
8	30746540	0.494728
14	138143017	0.495495
10	22037170	0.495546
1	268410273	0.495546
14	75289755	0.495546
17	23554084	0.495546
18	31164626	0.495546
2	1169144	0.495546
4	116923173	0.495546
6	163414478	0.495546
7	102823230	0.495546
7	111129293	0.495546
8	37041231	0.495546
9	75039965	0.495546
9	81769894	0.495546
11	20483283	0.495748
11	75629121	0.495748
15	2744496	0.495748
1	7615563	0.495748
3	33292487	0.495748
3	66253737	0.495748
5	40067515	0.495748
6	5739153	0.495748
6	15068825	0.496847
1	27829512	0.49698
14	34750991	0.49698
17	24836585	0.49698
23	37257349	0.49698
6	21838329	0.49698
23	33744934	0.497067
11	4700689	0.497253
13	34975545	0.497253
15	17822204	0.497253
15	58909685	0.497253
18	4567805	0.497253
2	46621493	0.497253
3	16238608	0.497253
3	69307069	0.497253
4	30583568	0.497253
5	96223345	0.497253
6	8212310	0.497253
7	35740559	0.497253
8	12601857	0.497253
9	71359539	0.497253
13	81616399	0.497779
18	8934379	0.497779
4	111627825	0.497779
5	27386842	0.497779
5	33827753	0.497779
8	12274544	0.497779
8	34316326	0.497779
16	28447682	0.497907
2	55181070	0.497907
6	4198607	0.497907
6	84451593	0.497907
8	34200127	0.497907
8	34201900	0.497907
15	32051012	0.498095
15	32051024	0.498095
10	51844809	0.498369
12	41301473	0.498369
12	51693392	0.498369
13	21894930	0.498369
4	68001368	0.498369
6	43733639	0.498369
8	47974093	0.498369
8	71704459	0.498369
8	84457840	0.498369
13	55882954	0.498572
13	68497302	0.498572
14	37442299	0.498572
14	78065250	0.498572
2	90491918	0.498572
5	5438963	0.498572
7	6684198	0.498572
8	137399719	0.498572
8	31254017	0.498572
10	28868302	0.499105
11	13014830	0.499105
11	13329699	0.499105
11	19165937	0.499105
1	150667882	0.499105
1	157750331	0.499105
1	160916634	0.499105
11	6355252	0.499105
12	19284647	0.499105
1	256018694	0.499105
1	28378127	0.499105
13	191518475	0.499105
13	199941938	0.499105
13	206045581	0.499105
13	206123607	0.499105
13	206167088	0.499105
14	9883333	0.499105
15	37245975	0.499105
15	39741293	0.499105
15	41939524	0.499105
15	43470864	0.499105
17	28551586	0.499105
23	109779000	0.499105
23	44483957	0.499105
23	46257733	0.499105
23	48197071	0.499105
23	48571403	0.499105
23	54441300	0.499105
23	57218127	0.499105
23	57282590	0.499105
23	57291995	0.499105
23	57303311	0.499105
23	57341159	0.499105
23	57360502	0.499105
23	57383501	0.499105
23	57393967	0.499105
23	57407375	0.499105
23	57437305	0.499105
23	57445363	0.499105
23	57455309	0.499105
23	57456646	0.499105
23	57456650	0.499105
23	57471241	0.499105
23	57541786	0.499105
23	57551725	0.499105
23	57553713	0.499105
23	57555025	0.499105
23	57577974	0.499105
23	57596234	0.499105
23	57604193	0.499105
23	57619672	0.499105
23	57851271	0.499105
23	57892363	0.499105
23	57900051	0.499105
23	57990985	0.499105
23	57996264	0.499105
23	58028236	0.499105
23	58038867	0.499105
23	58038880	0.499105
23	58045994	0.499105
23	58113655	0.499105
23	58115220	0.499105
23	58155820	0.499105
23	58160033	0.499105
23	58170428	0.499105
23	58202522	0.499105
23	58216230	0.499105
23	58297768	0.499105
23	58316178	0.499105
23	58340300	0.499105
23	58365025	0.499105
23	58373949	0.499105
23	58425688	0.499105
23	58427990	0.499105
23	58448727	0.499105
23	58467887	0.499105
23	58504358	0.499105
23	58528689	0.499105
23	58564938	0.499105
23	58583724	0.499105
23	58587590	0.499105
23	58968494	0.499105
23	59083804	0.499105
23	59121841	0.499105
23	59173761	0.499105
23	59194863	0.499105
23	59200470	0.499105
23	59221438	0.499105
23	59265811	0.499105
23	59281645	0.499105
23	59298326	0.499105
23	59304352	0.499105
23	59385848	0.499105
23	59412051	0.499105
23	59448386	0.499105
23	59452392	0.499105
23	59566896	0.499105
23	59585783	0.499105
23	59587215	0.499105
23	59654069	0.499105
23	59697439	0.499105
23	59727966	0.499105
23	59736057	0.499105
23	59795220	0.499105
23	59816222	0.499105
23	59858303	0.499105
23	59869969	0.499105
23	59910313	0.499105
23	59928526	0.499105
23	59944675	0.499105
23	59957461	0.499105
23	59961479	0.499105
23	60014853	0.499105
23	60034237	0.499105
23	60068684	0.499105
23	60068686	0.499105
23	60177124	0.499105
23	60198123	0.499105
23	60288820	0.499105
23	60361761	0.499105
23	60406171	0.499105
23	60468341	0.499105
23	60476485	0.499105
23	60486358	0.499105
23	60522373	0.499105
23	60532858	0.499105
23	60590609	0.499105
23	60626437	0.499105
23	60649374	0.499105
23	60701589	0.499105
23	60718137	0.499105
23	60732928	0.499105
23	60768503	0.499105
23	60992077	0.499105
23	61077588	0.499105
23	61099720	0.499105
23	61109759	0.499105
23	61219771	0.499105
23	61275785	0.499105
23	61297959	0.499105
23	61312037	0.499105
23	61360308	0.499105
23	61384028	0.499105
23	61388857	0.499105
23	61457795	0.499105
23	61513464	0.499105
23	61547443	0.499105
23	61561822	0.499105
23	61567742	0.499105
23	61577447	0.499105
23	61592118	0.499105
23	61596016	0.499105
23	61603282	0.499105
23	61615626	0.499105
23	61624865	0.499105
23	61650176	0.499105
23	61709764	0.499105
23	61711944	0.499105
23	61723048	0.499105
23	61728883	0.499105
23	61778127	0.499105
23	61835706	0.499105
23	61844136	0.499105
23	61852273	0.499105
23	61872725	0.499105
23	61874637	0.499105
23	61883643	0.499105
23	61884999	0.499105
23	61902292	0.499105
23	61923256	0.499105
23	61931966	0.499105
23	61940934	0.499105
23	61956431	0.499105
23	61971067	0.499105
23	61978668	0.499105
23	61982342	0.499105
23	61998133	0.499105
23	62002508	0.499105
23	62007787	0.499105
23	62011200	0.499105
23	62018525	0.499105
23	62025414	0.499105
23	62031625	0.499105
23	62036263	0.499105
23	62041273	0.499105
23	62060402	0.499105
23	62078151	0.499105
23	62078165	0.499105
23	62095505	0.499105
23	62104121	0.499105
23	62104127	0.499105
23	62117965	0.499105
23	62126828	0.499105
23	62159960	0.499105
23	62207074	0.499105
23	62286826	0.499105
23	62298792	0.499105
23	62344489	0.499105
23	62365495	0.499105
23	62389271	0.499105
23	62417443	0.499105
23	62427937	0.499105
23	62447395	0.499105
23	62464359	0.499105
23	62473728	0.499105
23	62481458	0.499105
23	62506162	0.499105
23	62510574	0.499105
23	62568295	0.499105
23	62583362	0.499105
23	62616387	0.499105
23	62637366	0.499105
23	62658926	0.499105
23	62732507	0.499105
23	62739523	0.499105
23	62798886	0.499105
23	62798895	0.499105
23	62860573	0.499105
23	62890488	0.499105
23	62956696	0.499105
23	62979127	0.499105
23	63030742	0.499105
23	63173322	0.499105
23	63192874	0.499105
23	63220877	0.499105
23	63254568	0.499105
23	63263692	0.499105
23	63267774	0.499105
23	63356414	0.499105
23	63395492	0.499105
23	63441837	0.499105
23	63473619	0.499105
23	63524258	0.499105
23	63537080	0.499105
23	63604541	0.499105
23	63725784	0.499105
23	63765546	0.499105
23	63791657	0.499105
23	63797661	0.499105
23	63835683	0.499105
23	63964538	0.499105
23	64011938	0.499105
23	64014113	0.499105
23	64130257	0.499105
23	64143173	0.499105
23	64227911	0.499105
23	64309703	0.499105
23	64309709	0.499105
23	64315629	0.499105
23	64339926	0.499105
23	64359055	0.499105
23	64371364	0.499105
23	64375842	0.499105
23	64380830	0.499105
23	64384289	0.499105
23	64400857	0.499105
23	64416955	0.499105
23	64432415	0.499105
23	64439595	0.499105
23	64545438	0.499105
23	64549172	0.499105
23	64577798	0.499105
23	64621223	0.499105
23	64622543	0.499105
23	64633526	0.499105
23	64666915	0.499105
23	64680744	0.499105
23	64695916	0.499105
23	64700330	0.499105
23	64716729	0.499105
23	64741201	0.499105
23	64778662	0.499105
23	64802908	0.499105
23	64808077	0.499105
23	64809400	0.499105
23	64813416	0.499105
23	64842915	0.499105
23	64871680	0.499105
23	64878313	0.499105
23	64944005	0.499105
23	65001304	0.499105
23	65015349	0.499105
23	65055876	0.499105
23	65213694	0.499105
23	65281572	0.499105
23	65356123	0.499105
23	65397409	0.499105
23	65403078	0.499105
23	65425505	0.499105
23	65487700	0.499105
23	65500489	0.499105
23	65579855	0.499105
23	65592600	0.499105
23	65598964	0.499105
23	65631323	0.499105
23	65655723	0.499105
23	65764054	0.499105
23	65791937	0.499105
23	65794598	0.499105
23	65804290	0.499105
23	65827522	0.499105
23	65828745	0.499105
23	65848278	0.499105
23	65874988	0.499105
23	65942971	0.499105
23	65998882	0.499105
23	66058206	0.499105
23	66062941	0.499105
23	66113872	0.499105
23	66159909	0.499105
23	66165204	0.499105
23	66167930	0.499105
23	66200350	0.499105
23	66231252	0.499105
23	66267870	0.499105
23	66293444	0.499105
23	66300576	0.499105
23	66350028	0.499105
23	66373237	0.499105
23	66408128	0.499105
23	66418860	0.499105
23	66443621	0.499105
23	66445740	0.499105
23	66465315	0.499105
23	66546069	0.499105
23	66580572	0.499105
23	66585679	0.499105
23	66597135	0.499105
23	66622801	0.499105
23	66653084	0.499105
23	66666447	0.499105
23	66666449	0.499105
23	66673584	0.499105
23	66682926	0.499105
23	66710214	0.499105
23	66748734	0.499105
23	66795727	0.499105
23	66802542	0.499105
23	66867386	0.499105
23	66938969	0.499105
23	67056335	0.499105
23	67103233	0.499105
23	67128104	0.499105
23	67128112	0.499105
23	67130138	0.499105
23	67190147	0.499105
23	67193045	0.499105
23	67328139	0.499105
23	67356952	0.499105
23	67409176	0.499105
23	67418400	0.499105
23	67443187	0.499105
23	67456179	0.499105
23	67524916	0.499105
23	67585094	0.499105
23	67610363	0.499105
23	67625926	0.499105
23	67676803	0.499105
23	67693215	0.499105
23	67777631	0.499105
23	67780822	0.499105
23	67795847	0.499105
23	67912633	0.499105
23	67976027	0.499105
23	68015021	0.499105
23	68044041	0.499105
23	68053865	0.499105
23	68094788	0.499105
23	68110730	0.499105
23	68155795	0.499105
23	68170054	0.499105
23	68338140	0.499105
23	68390632	0.499105
23	68407498	0.499105
23	68467869	0.499105
23	68516431	0.499105
23	68518258	0.499105
23	68522091	0.499105
23	68525360	0.499105
23	68554253	0.499105
23	68573545	0.499105
23	68614759	0.499105
23	68676075	0.499105
23	68739335	0.499105
23	68739338	0.499105
23	68745899	0.499105
23	68774553	0.499105
23	68777865	0.499105
23	68875020	0.499105
23	68895626	0.499105
23	68900600	0.499105
23	68971234	0.499105
23	68994965	0.499105
23	69014256	0.499105
23	69014266	0.499105
23	69169272	0.499105
23	69265759	0.499105
23	69343321	0.499105
23	69399941	0.499105
23	69486315	0.499105
23	69546331	0.499105
23	69654512	0.499105
23	69665234	0.499105
23	69730529	0.499105
23	69748448	0.499105
23	69791318	0.499105
23	69807877	0.499105
23	70037524	0.499105
23	70061498	0.499105
23	70096749	0.499105
23	70213495	0.499105
23	70252845	0.499105
23	70256823	0.499105
23	70273331	0.499105
23	70353095	0.499105
23	70367711	0.499105
23	70394076	0.499105
23	70479494	0.499105
23	70522901	0.499105
23	70617421	0.499105
23	70619210	0.499105
23	70659984	0.499105
23	70685732	0.499105
23	70689881	0.499105
23	70698498	0.499105
23	70711540	0.499105
23	70752465	0.499105
23	70756353	0.499105
23	70829312	0.499105
23	70832967	0.499105
23	70860393	0.499105
23	70905994	0.499105
23	71134915	0.499105
23	71150006	0.499105
23	71240183	0.499105
23	71287400	0.499105
23	71287456	0.499105
23	71362495	0.499105
23	71417071	0.499105
23	71453053	0.499105
23	71638956	0.499105
23	71674218	0.499105
23	71701517	0.499105
23	71792704	0.499105
23	71824614	0.499105
23	71826120	0.499105
23	71864429	0.499105
23	71875726	0.499105
23	71886664	0.499105
23	71901161	0.499105
23	71904327	0.499105
23	71920122	0.499105
23	71963773	0.499105
23	71974282	0.499105
23	71974781	0.499105
23	72090886	0.499105
23	72105510	0.499105
23	72192833	0.499105
23	72197347	0.499105
23	72232131	0.499105
23	72433770	0.499105
23	72440195	0.499105
23	72442670	0.499105
23	72485502	0.499105
23	72494512	0.499105
23	72651720	0.499105
23	72670595	0.499105
23	72686669	0.499105
23	72743116	0.499105
23	72762180	0.499105
23	72777509	0.499105
23	72784442	0.499105
23	72827963	0.499105
23	72876952	0.499105
23	72880556	0.499105
23	72945988	0.499105
23	72970481	0.499105
23	73037391	0.499105
23	73038603	0.499105
23	73085043	0.499105
23	73126700	0.499105
23	73134270	0.499105
23	73158444	0.499105
23	73175845	0.499105
23	73183660	0.499105
23	73319864	0.499105
23	73365268	0.499105
23	73382530	0.499105
23	73496220	0.499105
23	73514430	0.499105
23	73618543	0.499105
23	73654641	0.499105
23	73752981	0.499105
23	73771466	0.499105
23	73808398	0.499105
23	73830867	0.499105
23	73886356	0.499105
23	73900222	0.499105
23	73982271	0.499105
23	73984230	0.499105
23	73993265	0.499105
23	74011269	0.499105
23	74042235	0.499105
23	74083488	0.499105
23	74084822	0.499105
23	74109403	0.499105
23	74159645	0.499105
23	74168290	0.499105
23	74230337	0.499105
23	74246909	0.499105
23	74298597	0.499105
23	74337964	0.499105
23	74348620	0.499105
23	74380197	0.499105
23	74441720	0.499105
23	74473484	0.499105
23	74473485	0.499105
23	74525353	0.499105
23	74563563	0.499105
23	74594562	0.499105
23	74647084	0.499105
23	74664496	0.499105
23	74664497	0.499105
23	74675776	0.499105
23	74690403	0.499105
23	74823272	0.499105
23	74826586	0.499105
23	74832846	0.499105
23	74846219	0.499105
23	74942904	0.499105
23	74945954	0.499105
23	74945965	0.499105
23	74983678	0.499105
23	75016798	0.499105
23	75023623	0.499105
23	75123292	0.499105
23	75158312	0.499105
23	75163711	0.499105
23	75184459	0.499105
23	75205713	0.499105
23	75274958	0.499105
23	75315015	0.499105
23	75339359	0.499105
23	75341754	0.499105
23	75360506	0.499105
23	75362304	0.499105
23	75402480	0.499105
23	75422269	0.499105
23	75464410	0.499105
23	75464423	0.499105
23	75509058	0.499105
23	75511534	0.499105
23	75525363	0.499105
23	75525969	0.499105
23	75555822	0.499105
23	75569268	0.499105
23	75586225	0.499105
23	75710149	0.499105
23	75734052	0.499105
23	75779973	0.499105
23	75785233	0.499105
23	75792738	0.499105
23	75838108	0.499105
23	75841580	0.499105
23	75864609	0.499105
23	75884181	0.499105
23	75896441	0.499105
23	75923519	0.499105
23	75933582	0.499105
23	75963304	0.499105
23	75978345	0.499105
23	76034156	0.499105
23	76058712	0.499105
23	76072000	0.499105
23	76097745	0.499105
23	76201678	0.499105
23	76208095	0.499105
23	76226068	0.499105
23	76239975	0.499105
23	76402284	0.499105
23	76457609	0.499105
23	76486568	0.499105
23	76498897	0.499105
23	76510831	0.499105
23	76537780	0.499105
23	76647716	0.499105
23	76698089	0.499105
23	76849025	0.499105
23	76851434	0.499105
23	76919836	0.499105
23	76937962	0.499105
23	76988873	0.499105
23	77006156	0.499105
23	77011393	0.499105
23	77041513	0.499105
23	77063990	0.499105
23	77128811	0.499105
23	77167611	0.499105
23	77187619	0.499105
23	77190221	0.499105
23	77246217	0.499105
23	77376030	0.499105
23	77379105	0.499105
23	77385850	0.499105
23	77386933	0.499105
23	77432009	0.499105
23	77448338	0.499105
23	77477308	0.499105
23	77523073	0.499105
23	77537742	0.499105
23	77590779	0.499105
23	77616730	0.499105
23	77625857	0.499105
23	77657691	0.499105
23	77686575	0.499105
23	77694421	0.499105
23	77748135	0.499105
23	77759403	0.499105
23	77798926	0.499105
23	77806175	0.499105
23	77836139	0.499105
23	77869811	0.499105
23	77920982	0.499105
23	77932585	0.499105
23	78003032	0.499105
23	78005600	0.499105
23	78062877	0.499105
23	78064821	0.499105
23	78116852	0.499105
23	78171132	0.499105
23	78203184	0.499105
23	78245826	0.499105
23	78263485	0.499105
23	78271935	0.499105
23	78324331	0.499105
23	78351812	0.499105
23	78359484	0.499105
23	78383637	0.499105
23	78402444	0.499105
23	78403736	0.499105
23	78449124	0.499105
23	78451800	0.499105
23	78499098	0.499105
23	78528889	0.499105
23	78543897	0.499105
23	78546690	0.499105
23	78573956	0.499105
23	78608294	0.499105
23	78611382	0.499105
23	78662768	0.499105
23	78662769	0.499105
23	78710172	0.499105
23	78729426	0.499105
23	78784873	0.499105
23	78793311	0.499105
23	78810028	0.499105
23	78815416	0.499105
23	78818056	0.499105
23	78822529	0.499105
23	78885146	0.499105
23	78903954	0.499105
23	78904208	0.499105
23	78914877	0.499105
23	78934319	0.499105
23	78957917	0.499105
23	78989967	0.499105
23	79039688	0.499105
23	79042004	0.499105
23	79065126	0.499105
23	79079876	0.499105
23	79172919	0.499105
23	79221935	0.499105
23	79252091	0.499105
23	79312056	0.499105
23	79354952	0.499105
23	79376212	0.499105
23	79390242	0.499105
23	79410425	0.499105
23	79467773	0.499105
23	79477749	0.499105
23	79492788	0.499105
23	79509419	0.499105
23	79522544	0.499105
23	79528152	0.499105
23	79541256	0.499105
23	79556868	0.499105
23	79568788	0.499105
23	79609009	0.499105
23	79836256	0.499105
23	79872519	0.499105
23	79878615	0.499105
23	79884488	0.499105
23	79909026	0.499105
23	79921082	0.499105
23	80032165	0.499105
23	80034180	0.499105
23	80078249	0.499105
23	80083261	0.499105
23	80135098	0.499105
23	80188364	0.499105
23	80188378	0.499105
23	80238898	0.499105
23	80263888	0.499105
23	80354514	0.499105
23	80363540	0.499105
23	80435545	0.499105
23	80507977	0.499105
23	80533019	0.499105
23	80547394	0.499105
23	80575717	0.499105
23	80614372	0.499105
23	80622955	0.499105
23	80634504	0.499105
23	80646491	0.499105
23	80715810	0.499105
23	80741076	0.499105
23	80760615	0.499105
23	80858502	0.499105
23	80923177	0.499105
23	80956739	0.499105
23	80956753	0.499105
23	80974392	0.499105
23	81034836	0.499105
23	81062308	0.499105
23	81145001	0.499105
23	81172231	0.499105
23	81246287	0.499105
23	81346017	0.499105
23	81352805	0.499105
23	81360561	0.499105
23	81368747	0.499105
23	81390141	0.499105
23	81481729	0.499105
23	81520553	0.499105
23	81531206	0.499105
23	81543235	0.499105
23	81555823	0.499105
23	81646361	0.499105
23	81666339	0.499105
23	81677646	0.499105
23	81705139	0.499105
23	81707801	0.499105
23	81726275	0.499105
23	81772310	0.499105
23	81796659	0.499105
23	81881997	0.499105
23	81886586	0.499105
23	81929336	0.499105
23	81933289	0.499105
23	81996606	0.499105
23	82014161	0.499105
23	82064259	0.499105
23	82073136	0.499105
23	82075085	0.499105
23	82239268	0.499105
23	82288037	0.499105
23	82306953	0.499105
23	82353133	0.499105
23	82375218	0.499105
23	82407207	0.499105
23	82559576	0.499105
23	85914059	0.499105
2	3981975	0.499105
2	85528395	0.499105
3	117847809	0.499105
3	119078568	0.499105
3	119407686	0.499105
3	119414912	0.499105
3	66932249	0.499105
3	71652397	0.499105
3	71799017	0.499105
4	111463756	0.499105
4	78976207	0.499105
5	74508862	0.499105
5	74518398	0.499105
5	75797554	0.499105
5	76275659	0.499105
5	76285300	0.499105
6	103270430	0.499105
6	45742542	0.499105
7	101297588	0.499105
7	107606406	0.499105
7	115228982	0.499105
7	3169089	0.499105
8	105022358	0.499105
8	105022361	0.499105
8	105162831	0.499105
8	105171149	0.499105
8	112377762	0.499105
8	128247491	0.499105
9	5644741	0.499105
10	33886138	0.499656
11	50808447	0.499656
12	18472332	0.499656
12	52312343	0.499656
12	55917948	0.499656
13	192199398	0.499656
14	27111242	0.499656
14	48098586	0.499656
4	117543339	0.499656
4	15744612	0.499656
5	101402210	0.499656
5	29514347	0.499656
5	29516334	0.499656
5	29626060	0.499656
5	29646441	0.499656
8	74026270	0.499656
9	122676026	0.499656
5	22260486	0.499669
10	7344401	0.500799
11	32036158	0.500799
11	77127434	0.500799
12	39969999	0.500799
14	2752030	0.500799
14	34990023	0.500799
16	62642312	0.500799
17	49822264	0.500799
18	7304425	0.500799
2	137904955	0.500799
4	109206377	0.500799
4	59134230	0.500799
5	1986123	0.500799
5	40089614	0.500799
5	44680002	0.500799
8	76336324	0.500799
9	100217085	0.500799
12	39121126	0.501053
1	240867975	0.501053
14	33058005	0.501053
18	23139268	0.501053
18	8428809	0.501053
2	44420569	0.501053
6	46134142	0.501053
14	9531263	0.50107
5	65300436	0.50107
9	31275336	0.50107
13	203323690	0.501828
11	18567717	0.502355
3	16602057	0.502355
7	101014806	0.502355
7	117179416	0.502355
9	113881478	0.502355
1	126039566	0.502476
1	134369037	0.502476
11	8792910	0.502476
14	100674686	0.502476
17	28298402	0.502476
17	30160470	0.502476
17	9621122	0.502476
2	41455606	0.502476
3	78952211	0.502476
4	18303410	0.502476
4	21492492	0.502476
4	97677066	0.502476
6	81039960	0.502476
7	91256780	0.502476
8	129309511	0.502476
23	35348389	0.502873
1	149099380	0.503563
1	151499877	0.503563
1	158767793	0.503563
3	13413208	0.503563
4	111513799	0.503563
6	77392078	0.503563
9	88315661	0.503563
1	41023040	0.503571
14	1803587	0.503571
7	102537106	0.503571
2	129674003	0.503802
10	13194990	0.503821
10	13420563	0.503821
10	16870277	0.503821
10	38242120	0.503821
10	56627027	0.503821
1	119979798	0.503821
11	24558480	0.503821
1	219510407	0.503821
1	222357657	0.503821
1	232216171	0.503821
1	232219023	0.503821
12	3703602	0.503821
12	39928432	0.503821
12	45643342	0.503821
1	255710871	0.503821
13	140687141	0.503821
13	193772822	0.503821
13	196046205	0.503821
13	197665371	0.503821
13	202923688	0.503821
13	203627184	0.503821
13	73232890	0.503821
1	40685913	0.503821
14	36236481	0.503821
15	126943720	0.503821
16	63930639	0.503821
17	25940367	0.503821
17	28638305	0.503821
17	44905901	0.503821
18	29240012	0.503821
2	10144802	0.503821
2	16030607	0.503821
23	26378250	0.503821
23	26379644	0.503821
23	82581844	0.503821
23	82877597	0.503821
23	83560833	0.503821
23	83635660	0.503821
23	84506782	0.503821
3	116385666	0.503821
3	121502893	0.503821
3	129294213	0.503821
3	129355792	0.503821
3	46926179	0.503821
3	53142425	0.503821
3	61641799	0.503821
3	72148826	0.503821
3	73117865	0.503821
3	80742380	0.503821
3	98971035	0.503821
4	124370238	0.503821
4	127595309	0.503821
4	21960250	0.503821
4	22126649	0.503821
4	22187724	0.503821
4	25647518	0.503821
4	26410880	0.503821
4	51527495	0.503821
4	51571913	0.503821
4	51597663	0.503821
4	51617903	0.503821
4	60614559	0.503821
4	76599734	0.503821
5	5099444	0.503821
5	73374914	0.503821
5	92415644	0.503821
6	114582727	0.503821
6	11706436	0.503821
6	163401210	0.503821
6	167481410	0.503821
6	170126604	0.503821
6	19236594	0.503821
6	41787062	0.503821
6	57394069	0.503821
6	92401110	0.503821
7	2820664	0.503821
7	81891123	0.503821
8	135271170	0.503821
8	71218458	0.503821
9	107094903	0.503821
9	24789163	0.503821
9	26340760	0.503821
11	28230301	0.504618
11	4750148	0.504618
13	4613887	0.504618
15	19868308	0.504618
15	2948643	0.504618
17	45872240	0.504618
18	24651725	0.504618
18	46571402	0.504618
2	83153030	0.504618
4	55102902	0.504618
6	45050642	0.504618
8	57448972	0.504618
8	57628773	0.504618
8	58452717	0.504618
8	58452724	0.504618
8	58463114	0.504618
8	80907384	0.504618
9	101767672	0.504618
9	101798379	0.504618
13	10631124	0.505074
13	126060420	0.505074
3	75773944	0.505074
4	120494759	0.505074
17	46977547	0.50617
11	56743983	0.506616
11	65350640	0.506616
1	203893574	0.506616
1	221187955	0.506616
13	194789843	0.506616
14	126732313	0.506616
14	136970941	0.506616
17	51619197	0.506616
17	7141094	0.506616
2	3977726	0.506616
2	51713896	0.506616
2	62313913	0.506616
2	62350011	0.506616
3	73945642	0.506616
4	109284691	0.506616
6	150586172	0.506616
7	49593261	0.506616
8	70595404	0.506616
23	123111726	0.507008
7	90161173	0.507008
1	12490179	0.507046
13	62673663	0.507046
13	62709902	0.507046
13	62860051	0.507046
13	62918573	0.507046
13	63339359	0.507046
13	63658298	0.507046
13	63824552	0.507046
13	63867708	0.507046
13	63907538	0.507046
13	64009970	0.507046
13	64849886	0.507046
14	91178986	0.507046
15	112196639	0.507046
2	74236869	0.507046
4	71635578	0.507046
6	14630910	0.507046
8	85150221	0.507046
13	186291158	0.508438
14	9047483	0.508438
15	39517910	0.508438
16	4170824	0.508438
17	44868821	0.508438
5	23521693	0.508438
10	11656042	0.508537
10	15327448	0.508537
1	103899318	0.508537
1	115702771	0.508537
1	115715756	0.508537
1	115744859	0.508537
1	115903349	0.508537
1	115952299	0.508537
11	16625662	0.508537
11	17098256	0.508537
1	119154706	0.508537
1	119848271	0.508537
1	120349111	0.508537
12	23099936	0.508537
12	38274483	0.508537
12	46160678	0.508537
1	27012918	0.508537
13	180465061	0.508537
13	77428122	0.508537
13	78314943	0.508537
13	81435512	0.508537
13	82315176	0.508537
14	5227926	0.508537
15	130393647	0.508537
15	46875883	0.508537
17	13631723	0.508537
17	13632155	0.508537
17	13938594	0.508537
18	51756786	0.508537
18	51758829	0.508537
18	51887286	0.508537
2	150442147	0.508537
23	16084256	0.508537
2	4344275	0.508537
2	5183687	0.508537
2	55200864	0.508537
2	55220253	0.508537
2	55220270	0.508537
2	55771299	0.508537
2	99528859	0.508537
3	100768494	0.508537
3	18673594	0.508537
3	64644429	0.508537
4	35916284	0.508537
4	36367231	0.508537
4	54684756	0.508537
4	62474639	0.508537
4	74803121	0.508537
5	2589605	0.508537
5	30658319	0.508537
5	99645498	0.508537
6	106027672	0.508537
6	117601126	0.508537
6	147418310	0.508537
6	149435503	0.508537
6	22299987	0.508537
6	22520573	0.508537
6	27040059	0.508537
6	28764386	0.508537
6	7647509	0.508537
6	87666038	0.508537
7	11753236	0.508537
7	12383259	0.508537
7	34573279	0.508537
7	91608025	0.508537
8	37556572	0.508537
8	41684852	0.508537
8	42110025	0.508537
8	70520468	0.508537
9	100458144	0.508537
9	119873143	0.508537
9	75594802	0.508537
9	82696942	0.508537
9	83734717	0.508537
10	41699711	0.508557
11	69269425	0.508557
1	204659146	0.508557
12	5251185	0.508557
7	3352001	0.508557
10	33640626	0.508772
15	128053982	0.508772
8	44493868	0.508772
12	54836480	0.509077
15	13512737	0.509077
17	16183223	0.509077
4	117105740	0.509077
8	41013478	0.509077
9	26475444	0.509077
12	16084962	0.510876
13	190132360	0.510876
14	99610922	0.510876
2	63865132	0.510876
3	69712345	0.510876
4	108025156	0.510876
5	86311105	0.510876
6	135204081	0.510876
6	163796159	0.510876
7	39193589	0.510876
8	5077331	0.510876
9	114215260	0.510876
9	26229873	0.510876
13	204650625	0.511144
16	28620554	0.511144
3	132748628	0.511144
3	17164873	0.511144
5	98233113	0.511144
14	4035389	0.511615
1	1211573	0.512423
12	21514555	0.512423
12	42926079	0.512423
1	272191770	0.512423
13	161423921	0.512423
13	206271230	0.512423
15	126619096	0.512423
16	69822922	0.512423
16	75722429	0.512423
17	47455054	0.512423
18	43792690	0.512423
6	151642758	0.512423
6	162932694	0.512423
6	2099898	0.512423
7	110358422	0.512423
7	13251354	0.512423
7	13375079	0.512423
7	2459136	0.512423
7	9047848	0.512423
12	47900191	0.512597
8	22977705	0.512757
11	27691785	0.51308
2	88853228	0.51308
5	5046649	0.51308
6	9998144	0.51308
10	10465455	0.513254
10	35426276	0.513254
10	35426814	0.513254
10	52161835	0.513254
1	132996486	0.513254
1	139205871	0.513254
12	7485804	0.513254
13	132331631	0.513254
13	195986163	0.513254
13	38027547	0.513254
14	104989024	0.513254
15	11331619	0.513254
16	26112187	0.513254
16	74888869	0.513254
16	74901948	0.513254
18	29397016	0.513254
18	49309086	0.513254
18	5944293	0.513254
18	6647427	0.513254
2	16280164	0.513254
23	25505298	0.513254
2	93850214	0.513254
3	130354711	0.513254
3	64486484	0.513254
4	126241953	0.513254
4	39973983	0.513254
4	74699508	0.513254
4	77272414	0.513254
4	80620247	0.513254
5	15293797	0.513254
5	31714509	0.513254
5	7528964	0.513254
6	81647333	0.513254
8	109534533	0.513254
8	46903257	0.513254
8	57762474	0.513254
7	4190009	0.514368
10	10957296	0.515136
10	10957364	0.515136
10	1463272	0.515136
11	27652775	0.515136
11	28884865	0.515136
13	189844622	0.515136
14	136059313	0.515136
15	85017407	0.515136
17	10290291	0.515136
2	57798489	0.515136
3	125903375	0.515136
4	61888601	0.515136
4	63077583	0.515136
5	12767447	0.515136
6	150435809	0.515136
7	112867446	0.515136
8	40310716	0.515136
8	75814720	0.515136
13	58319350	0.515279
23	105704406	0.515279
1	257552590	0.515467
5	11536724	0.515467
11	31258006	0.516289
12	39532495	0.516289
1	270598347	0.516289
14	134260200	0.516289
16	72585610	0.516289
16	73840246	0.516289
2	52844184	0.516289
3	5032837	0.516289
3	59406884	0.516289
3	59457014	0.516289
4	27355524	0.516289
5	97392973	0.516289
8	123136453	0.516289
8	81530056	0.516289
9	75614916	0.516289
9	76714386	0.516289
10	28015695	0.517684
1	153406231	0.517938
16	22495606	0.517938
9	29990305	0.517938
9	32443445	0.517938
1	121774097	0.51797
1	127406928	0.51797
1	12993724	0.51797
1	132792279	0.51797
1	142704124	0.51797
11	5245312	0.51797
1	188549831	0.51797
13	16064526	0.51797
13	18809438	0.51797
13	23440580	0.51797
13	23440597	0.51797
1	37615230	0.51797
1	53413103	0.51797
1	66698574	0.51797
23	15722969	0.51797
23	8574413	0.51797
2	79076796	0.51797
6	113940148	0.51797
6	6216834	0.51797
8	122768902	0.51797
8	13034881	0.51797
8	135656000	0.51797
8	46744712	0.51797
8	83136727	0.51797
10	24131272	0.519396
12	52314577	0.519396
1	30887281	0.519396
15	49237840	0.519396
17	25178063	0.519396
18	28803702	0.519396
2	49571086	0.519396
5	88082655	0.519396
9	27115417	0.519396
12	8227612	0.519414
13	203007614	0.519414
13	70683580	0.519414
15	20632486	0.519414
16	21050343	0.519414
2	21285049	0.519414
3	16096590	0.519414
6	22637953	0.519414
8	105579294	0.519414
1	123908411	0.520155
1	123915562	0.520155
14	29859805	0.520155
2	5180374	0.520155
3	15937945	0.520155
3	21259075	0.520155
5	87737339	0.520155
6	113607309	0.520155
6	5364800	0.520155
8	32293909	0.520155
9	97331630	0.520155
17	50785026	0.52043
1	145772912	0.520855
1	146165147	0.520855
1	154414068	0.520855
1	156819862	0.520855
1	157777674	0.520855
1	203254994	0.520855
1	43250262	0.520855
7	7711943	0.520855
7	7711943	0.520855
4	125471002	0.521231
23	77373764	0.521998
23	122388002	0.522686
23	33734212	0.522686
2	4606418	0.522686
5	9446687	0.522686
6	248393	0.522686
12	25666945	0.522786
13	113692455	0.522786
13	152464611	0.522786
4	105991100	0.522786
6	153540214	0.522786
7	24600737	0.522786
8	39068868	0.522786
1	239456931	0.523303
10	17077896	0.523404
1	33487245	0.52355
2	40943657	0.52355
2	68940749	0.52355
2	94384876	0.52355
5	101752204	0.52355
6	12762572	0.52355
7	55177873	0.52355
8	120045647	0.52355
8	121506889	0.52355
8	133439666	0.52355
8	38458081	0.52355
8	85444533	0.52355
9	84588060	0.52355
10	25435106	0.523656
12	55148228	0.523656
6	35931797	0.523656
8	39536565	0.523656
1	200311637	0.524798
17	25103634	0.524798
17	47432679	0.524798
17	48067139	0.524798
23	32592268	0.524798
23	98391095	0.524798
3	13378126	0.524798
5	72949702	0.524798
5	73024363	0.524798
7	92862664	0.524798
9	111879783	0.524798
9	117195264	0.524798
16	22083912	0.526712
10	35878450	0.527635
11	74901482	0.527635
14	138489470	0.527635
1	61783255	0.527635
1	63025426	0.527635
5	97018359	0.527635
6	105524761	0.527635
6	157793786	0.527635
6	26707051	0.527635
6	6050339	0.527635
7	77808712	0.527635
7	77922636	0.527635
9	27002920	0.527635
10	21310650	0.527685
16	532102	0.527685
17	54589264	0.527685
23	124055863	0.527685
3	76328657	0.527685
5	33804523	0.527685
9	12773716	0.527685
10	6211640	0.527811
14	135563783	0.527811
16	5001163	0.527811
23	88980599	0.527811
8	75907398	0.527811
6	169100109	0.528205
10	28472199	0.52874
10	51894859	0.52874
10	52007170	0.52874
11	69949462	0.52874
12	16556121	0.52874
12	17018551	0.52874
12	59555470	0.52874
[truncated: 2,826 more rows]

## Sheet: Table S9
Table S9 Primers for significant loci of skeletal-related traits
FKBP5-F	AGCAAGAAAGGTAGGAGAGTGG
FKBP5-R	ATCCAGTGGTCTTGCGCCTA
MRS2-F	CTTTTAGGACCAGGATCCCCAG
MRS2-R	GGATCCTTTGTTCTTAGCATGTACT
GLP1R-F	CAAAGGGGGAAGAGCTGGAG
GLP1R-R	TGTCTGAGCTTCCCAAGTGC
ILRUN-F	AGGACTCCACCTGCTATATCC
ILRUN-R	AGGGAATCAATGGCCAGGGTA
ILRUN-Q-R	GAAACTGTTCTTGGGCCTCT
ILRUN-Q-F	TGTGCGTTGTTCATGTGTGA
ILRUN-H-R	ACTTGCAGCATTCGTGGATT
ILRUN-H-F	CCTCAGATGCAAGCGGAAAT
TFEB-F	CACCCTGACTTCACCTTCCT
TFEB-R	GGGAAAGAGAGAGGCTGGAA
ANKS1A-F	GCCCCATCTTTATGCACTGG
ANKS1A-R	CCTCCAGCCACAGTGATACT
RCAN2-F	CCTCCCGCTCTAGTTCTCTG
RCAN2-R	GCCTTCATCAGCGTTGGTAG
